# Supplementary material for: Manifold Based Optimization for Single-Cell 3D Genome Reconstruction
Source: PLoS Comput Biol. 2015 Aug 11;11(8):e1004396. doi: 10.1371/journal.pcbi.1004396 (PMC4532452; doi:10.1371/journal.pcbi.1004396)
Supplement: S1 File — Column 1: chromosome, column 2: optimized q for the MBO method, column 3: optimized q for the MBO method using squared distances in Eq (4) (MBO-squared). (TXT) [file pcbi.1004396.s009.txt]

chr	MBO	MBO-sq
chr1	1.25	2.25
chr2	1.5	2.0
chr3	1.5	1.75
chr4	1.25	2.25
chr5	1.25	2.25
chr6	1.5	2.0
chr7	1.5	2.0
chr8	1.75	2.25
chr9	1.25	2.0
chr10	1.0	2.0
chr11	1.25	2.0
chr12	1.25	1.75
chr13	1.5	2.75
chr14	1.5	1.75
chr15	1.5	2.25
chr16	1.5	2.25
chr17	1.0	2.75
chr18	1.25	1.75
chr19	1.5	1.5
chrX	2.0	1.5
